# Supplementary material for: Cryptosporidium exports a mucin glycoprotein into the microvilli of intestinal epithelium
Source: Virulence. 2025 Sep 2;16(1):2553780. doi: 10.1080/21505594.2025.2553780 (PMC12407990; doi:10.1080/21505594.2025.2553780)
Supplement: Supplementary_Table_S1_20250228.xlsx [file KVIR_A_2553780_SM2341.xlsx]

## Sheet: Sheet1
Supplementary Table 1 – Primers and plasmids used in this study. This table enlists primers and plasmids that were used for making PCR repair products, cloning plasmids and analyzing insertions.
Usage	Full Plasmid name	Oligo name	Sequence (5’ – 3’)	Specific purpose	Source
Epitope tagging of Muc25	pMuc25-3HA-Nluc-P2A-neo	Muc25-3HA-C-F	GACGGCCAGTGAATTCGAGCTGAGCTCATGAAATTTTTATCAAATTTGTCGATT	Amplify Muc25 C-terminus homology arm for building pMuc25-3HA-Nluc-P2A-neo by Gibson assembly	This study
		Muc25-3HA-C-R	GCCCGAGCCCTTGCTAGCTAGTTTTGTGTCATATTCACG		This study
		Muc25-3HA-3’UTR-F	ATAAAGTCGAAATCTAACTCGGATGTGTTATTTGTTAGTTAT	Amplify Muc25 3'UTR homology arm for building pMuc25-3HA-Nluc-P2A-neo by Gibson assembly	This study
		Muc25-3HA-3’UTR-R	GTCGACTCTAGAGGATCTCCTAAAAAAATTGTTTTCTCCCTA		This study
		lacZ F2	GGGGATCCTCTAGAGTCGAC	Amplify plasmid backbone for building pMuc25-3HA-Nluc-P2A-neo by Gibson assembly	This study
		lacZ R1	GGGTACCGAGCTCGAATT		This study
		Linker-F1	GCTAGCAAGGGCTCGGGC	Amplify 3HA-Nluc-P2A-neo casstte for building pMuc25-3HA-Nluc-P2A-neo by Gibson assembly	This study
		NeoAMT R1	AGACTCCTCCGTTTGTTCAGA		This study
		Muc25-3HA-MugRNA-F	TACAGGAGGTGATGATGATGATGATGAACC	Mutate PAM sequence of Muc25 gRNA in pMuc25-3HA-Nluc-P2A-neo	This study
		Muc25-3HA-MugRNA-R	CATCATCaCCTCCTGTAAATGAACGTGAAT		This study
	pAct:Cas9-U6:sgMuc25	Cas9-Muc25-3HA-gRNA-F	AACTTGCTATTTCTAGCTCTAAAACCTCCTGTAAATGAACGTGAAC	Building Cas9 plasmid for Muc25 TAG by Gibson assembly	This study
		Cas9-Muc25-3HA-gRNA-R	AAAAACTGAAAGGTTAAGTGTTGGGGTTCACGTTCATTTACAGGAG		This study
Knockout Muc25	pMuc25-KO-Nluc-P2A	ΔMuc25-5’UTR-F	TGAATTCGAGCTGAGCTCAATAATGACACTAATTTTATT	Amplify Muc25 5'UTR homology arm for building pMuc25-KO-Nluc-P2A by Gibson assembly	This study
		ΔMuc25-5’UTR-R	TTCAGTATATTTAGTTTCCCCATTTTGGGAAAAAAATAAAAAC		This study
		ΔMuc25-3’UTR-F	GATTAAATAATGATATTGGATGTGTTATTTGTTAGTTATGTG	Amplify Muc25 3'UTR homology arm for building pMuc25-KO-Nluc-P2A by Gibson assembly	This study
		ΔMuc25-3’UTR-R	GTCGACTCTAGAGGATCTCCTTGTTTTCTCCCTAAAACT		This study
		lacZ F2	GGGGATCCTCTAGAGTCGAC	Amplify plasmid backbone for building pMuc25-KO-Nluc-P2A by Gibson assembly	This study
		lacZ R1	GGGTACCGAGCTCGAATT		This study
		pENO-F	AGGTGGGGAAACTAAATATACTGAAATTCG	Amplify plasmid backbone for building pMuc25-KO-Nluc-P2A by Gibson assembly	This study
		NEO-R	TCAGAAGAATTCGTCAAGAAGACGATAGAAG		This study
	pAct:Cas9-U6:sgMuc25-KO	Cas9-Muc25-3HA-gRNA-F	AACTTGCTATTTCTAGCTCTAAAACCTCCTGTAAATGAACGTGAAC	Building Cas9 plasmid for Muc25 KO by Gibson assembly	This study
		Cas9-Muc25-3HA-gRNA-R	AAAAACTGAAAGGTTAAGTGTTGGGGTTCACGTTCATTTACAGGAG		This study
Knockout signal peptides of Muc25	pMuc25Δsp-HA-Nluc-neo	ΔspMuc25-3HA-5'UTR-F	TGAATTCGAGCTCGGTACCCCAAGGAGAATTCTGTGAAATTGTGA	Amplify Muc25 5'UTR homology arm for building pMuc25Δsp-HA-Nluc-neo by Gibson assembly	This study
		ΔspMuc25-3HA-5'UTR-R	CTTTGATTTATTAGGTGAATACCCAGA		This study
		Muc25-3HA-donor-F	ATTCACCTAATAAATCAAAGCCTAGGATGGTGAGCGC	Amplify Muc25 3'UTR homology arm for building pMuc25Δsp-HA-Nluc-neo by Gibson assembly	This study
		Muc25-3HA-donor-R	GGCATAATCTGGAACATCGTAAGG		This study
	pAct:Cas9-U6:sgMuc25Δsp	Cas9-Muc25Δsp-3HA-gRNA-F	TAAAACATATTGAGATAATCGACAAACCCCAACACTTAACCTTTCAGTTTTTAT	Building Cas9 plasmid for Muc25Δsp by Gibson assembly	This study
		Cas9-Muc25Δsp-3HA-gRNA-R	GTTGGGGTTTGTCGATTATCTCAATATGTTTTAGAGCTAGAAATAGCAAGTTAA		This study
PCR genotyping		Muc25-3HA-N-Detection-F	CTCCCGGAGACGGTCACAGCT	Primer set “5’ Ins” used to detect Muc25-3HA strain	This study
		Muc25-3HA-N-Detection-R	GCAACGGCAATCCGAATGACCAAC	WT = null;Muc25-HA = 1188 bp	This study
		Muc25-3HA-C-Detection-F	TATCGAACGTGCTCGTACTCGTATGGAA	Primer set “3’ Ins” used to detect Muc25-3HA strain	This study
		Muc25-3HA-C-Detection-R	GCCCAATACGCAAACCGCCTC	WT = null; Muc25-HA = 1279 bp	This study
		Muc25Δsp-3HA-N-Detection-F	CTACCACTATCTTCAACTTCAAATCC	Primer set “5’ Ins” used to detect ΔspMuc25 strain	This study
		Muc25Δsp-3HA-N-Detection-R	GCAACGGCAATCCGAATGACCAAC	WT = null; Muc25Δsp = 2740 bp	This study
		Muc25Δsp-3HA-C-Detection-F	CCTGCTTACCCAATATCATGGTTG	Primer set “3’ Ins” used to detect ΔspMuc25 strain	This study
		Muc25Δsp-3HA-C-Detection-R	GTTTGTTTGTCTATAAACCGGC	WT = null; Muc25Δsp = 933 bp	This study
		ΔMuc25-N-Detection-F	CGCTCCTAAAGGAACTTGAAGC	Primer set “5’ Ins” used to detect Muc25 KO strain	This study
		ΔMuc25-N-Detection-R	CCAGTGTGCCATAGTGCAGG	WT = null; ΔMuc25 = 1238 bp	This study
		ΔMuc25-C-Detection-F	CCTGCTTACCCAATATCATGGTTG	Primer set “3’ Ins” used to detect Muc25 KO strain	This study
		ΔMuc25-C-Detection-R	GTTTGTTTGTCTATAAACCGGC	WT = null; ΔMuc25 = 997 bp	This study
		ΔMuc25-CDS-Detection-F	CAAATTTGTCGATTATCTCAATATTGGC	Primer set “ORF” used to detect Muc25 KO strain	This study
		ΔMuc25-CDS-Detection-R	GTTTTGTGTCATATTCACGTTCATTTAC	WT = 528 bp; ΔMuc25 = null	This study
CRSPR-Cas9 plasmid	pACT:Cas9-GFP, U6:sgINS1				Xu, Feng et al. 2021
	pINS1-3HA-Nluc-P2A-neo				Xu, Feng et al. 2021
